# Supplementary material for: Natural Bioactives: Back to the Future in the Fight against Human Papillomavirus? A Narrative Review
Source: J Clin Med. 2022 Mar 7;11(5):1465. doi: 10.3390/jcm11051465 (PMC8911515; doi:10.3390/jcm11051465)
Supplement: Supplementary file 1 [file jcm-11-01465-s001.zip]

Archive with 1 entries (1 files):
- jcm-1583072-supplementary.pdf
